# Supplementary material for: Genetic basis and selection of glyceollin elicitation in wild soybean
Source: Front Plant Sci. 2024 Feb 28;15:1240981. doi: 10.3389/fpls.2024.1240981 (PMC10933117; doi:10.3389/fpls.2024.1240981)
Supplement: Supplementary file 2 [file Table_1.csv]

Supplementary table 1: Wild soybean ecotypes used in this study.
Plant Introduction number	Sub-species	Origin	Latitude	Longitude
PI101404B	Glyine soja	China	46.19504	126.0679
PI135624	Glyine soja	China	45.8288	126.6861
PI163453	Glyine soja	China
PI339731	Glyine soja	Korea, South	37.91	128.04
PI339732	Glyine soja	Korea, South	37.31	128.535
PI339735A	Glyine soja	Korea, South	37.43515	128.4049
PI366119	Glyine soja	Japan	34.85	136.9167
PI366120	Glyine soja	Japan	39.53333	140.3833
PI366121	Glyine soja
PI366122	Glyine soja
PI366123	Glyine soja	Japan	39.7	141.25
PI378685	Glyine soja	Japan	34.03333	132.85
PI378687A	Glyine soja	Japan	32.88881	130.7447
PI378689	Glyine soja	Japan	37.1	138.25
PI378695A	Glyine soja	Japan
PI378700	Glyine soja	Japan	38.48262	140.3792
PI378701A	Glyine soja	Japan	39.7	141.2
PI378702	Glyine soja	Japan	39.7	141.2
PI406684	Glyine soja	Japan	42.87278	142.4406
PI407020	Glyine soja	Japan	39.549	140.36
PI407026	Glyine soja	Japan	39.549	140.36
PI407029	Glyine soja	Japan	39.72303	140.0671
PI407030	Glyine soja	Japan	39.549	140.36
PI407032B	Glyine soja	Japan	39.549	140.36
PI407034	Glyine soja	Japan	39.5	140.36
PI407037	Glyine soja	Japan	39.70007	140.7306
PI407044	Glyine soja	Japan	39.5736	140.416
PI407047	Glyine soja	Japan	39.72303	140.0671
PI407048	Glyine soja	Japan	39.71663	141.1384
PI407050	Glyine soja	Japan	39.71663	141.1384
PI407053	Glyine soja	Japan	36.1	137.9667
PI407055	Glyine soja	Japan	35.003	138.0048
PI407060	Glyine soja	Japan	34.81651	136.9167
PI407063	Glyine soja	Japan	34.85157	136.8663
PI407069	Glyine soja	Japan	34.76667	136.9
PI407072	Glyine soja	Japan	34.9557	137.6066
PI407085	Glyine soja
PI407089	Glyine soja	Japan	34.8	134.9833
PI407092	Glyine soja	Japan	35.13333	134.9574
PI407094	Glyine soja	Japan	34.88333	135.1927
PI407096	Glyine soja	Japan	34.91682	135.2333
PI407097	Glyine soja	Japan	34.75739	135.1554
PI407099	Glyine soja
PI407100	Glyine soja	Japan	34.75739	135.1554
PI407102	Glyine soja	Japan	34.75739	135.1554
PI407107	Glyine soja	Japan	34.75739	135.1554
PI407109	Glyine soja	Japan	34.75739	135.1554
PI407113	Glyine soja
PI407119	Glyine soja	Japan	35	135
PI407120	Glyine soja	Japan	35	135
PI407121	Glyine soja	Japan	35	135
PI407124	Glyine soja	Japan	35	135
PI407126	Glyine soja	Japan	34.65	133.9167
PI407131	Glyine soja	Japan	32.8775	130.97
PI407137	Glyine soja
PI407142	Glyine soja	Japan	32.8907	130.5862
PI407145	Glyine soja	Japan	32.8907	130.5862
PI407147	Glyine soja	Japan	32.92226	130.5862
PI407149	Glyine soja	Japan	32.83361	130.7167
PI407151	Glyine soja	Japan	32.83361	130.7167
PI407153	Glyine soja	Japan	32.83361	130.7167
PI407155	Glyine soja	Japan	32.8792	130.743
PI407159	Glyine soja	Korea, South	37.284	127.1092
PI407167	Glyine soja	Korea, South	37.284	127.1205
PI407172	Glyine soja	Korea, South	37.23417	127.2842
PI407174	Glyine soja	Korea, South	37.20468	127.4426
PI407178	Glyine soja	Korea, South	37.35	127.4426
PI407187	Glyine soja	Korea, South	37.11717	127.0594
PI407191	Glyine soja	Korea, South	37.28416	127.0192
PI407193	Glyine soja	Korea, South	37.75	127.795
PI407194	Glyine soja	Korea, South	37.8182	127.75
PI407198	Glyine soja	Korea, South	37.62	127.82
PI407200	Glyine soja	Korea, South	37.43875	127.9833
PI407201	Glyine soja	Korea, South	37.43875	127.9833
PI407202	Glyine soja	Korea, South	37.50182	127.9833
PI407203	Glyine soja	Korea, South	37.29458	127.918
PI407205	Glyine soja	Korea, South	37.279	127.909
PI407207	Glyine soja	Korea, South	37.158	127.886
PI407208	Glyine soja	Korea, South	37.158	127.886
PI407211	Glyine soja	Korea, South	37.08	127.89
PI407214	Glyine soja	Korea, South	37.0455	127.9456
PI407217	Glyine soja	Korea, South	36.96	127.85
PI407221	Glyine soja	Korea, South	36.876	127.6494
PI407222	Glyine soja	Korea, South	36.855	127.63
PI407223	Glyine soja	Korea, South	36.75994	127.5508
PI407233	Glyine soja
PI407236	Glyine soja	Korea, South	36.65	127.27
PI407246	Glyine soja	Korea, South	35.68469	128.75
PI407249	Glyine soja	Korea, South	35.66667	128.6616
PI407252	Glyine soja	Korea, South	35.51275	128.7656
PI407254	Glyine soja	Korea, South	35.51883	128.7801
PI407256	Glyine soja	Korea, South	35.55707	128.8268
PI407258	Glyine soja	Korea, South	35.54507	128.75
PI407260	Glyine soja	Korea, South	35.605	128.54
PI407261	Glyine soja	Korea, South	35.582	128.513
PI407267	Glyine soja	Korea, South	35.39803	128.6253
PI407271	Glyine soja	Korea, South	35.55779	126.8705
PI407272	Glyine soja	Korea, South	35.52384	126.8969
PI407274	Glyine soja	Korea, South	35.51323	126.9096
PI407275	Glyine soja	Korea, South	37.42889	126.9892
PI407278	Glyine soja	Korea, South	37.5667	127.2275
PI407279	Glyine soja
PI407285	Glyine soja	Japan	35.58697	139.3451
PI407290	Glyine soja	China	43.50722	124.8122
PI407292	Glyine soja	China	43.84842	125.3093
PI407294	Glyine soja	China	43.84842	125.3093
PI407296	Glyine soja	China	41.64	123.4836
PI407298	Glyine soja	China	41.64	123.4836
PI407300	Glyine soja	China	32.06	118.85
PI407302	Glyine soja	China	32.06	118.85
PI407304	Glyine soja	China	31.0177	121.4086
PI407310	Glyine soja	Korea, South	37.08	127.42
PI407312	Glyine soja	Korea, South	36.867	127.5407
PI407319	Glyine soja	Korea, South	36.47118	127.7028
PI407320	Glyine soja	Korea, South	37	127.583
PI407322	Glyine soja	Korea, South	36.33	127.5348
PI423988	Glyine soja	Russian Federation	52.97755	127.3621
PI423993	Glyine soja	Russian Federation	52.97755	127.3621
PI423996	Glyine soja	Russian Federation	52.97755	127.3621
PI424006A	Glyine soja
PI424010	Glyine soja	Korea, South	37.22882	126.9695
PI424012	Glyine soja	Korea, South	37.22882	126.9695
PI424017A	Glyine soja	Korea, South	38.09294	127.0756
PI424022A	Glyine soja	Korea, South	38.019	127.229
PI424023	Glyine soja	Korea, South	38.05	127.26
PI424027B	Glyine soja	Korea, South	38.07	127.3
PI424039A	Glyine soja	Korea, South	37.56195	127.5433
PI424040	Glyine soja	Korea, South	37.4865	127.654
PI424042	Glyine soja	Korea, South	37.54361	127.3275
PI424043A	Glyine soja	Korea, South	37.55	127.255
PI424044	Glyine soja	Korea, South	37.55	127.255
PI424046A	Glyine soja	Korea, South	37.58973	127.2203
PI424047	Glyine soja	Korea, South	37.61251	127.2142
PI424051B	Glyine soja	Korea, South	37.65	127.188
PI424052	Glyine soja	Korea, South	37.63667	127.2142
PI424056	Glyine soja	Korea, South	38.12868	127.348
PI424058	Glyine soja	Korea, South	38.18	127.355
PI424059B	Glyine soja	Korea, South	38.248	127.385
PI424061A	Glyine soja	Korea, South	37.86667	127.75
PI424063	Glyine soja	Korea, South	38.15825	127.4148
PI424064	Glyine soja	Korea, South	38.0824	128.0526
PI424067	Glyine soja	Korea, South	38.12	128.22
PI424068	Glyine soja	Korea, South	38.06556	128.1731
PI424070A	Glyine soja	Korea, South	37.68	127.884
PI424072A	Glyine soja	Korea, South	39.49	128.002
PI424074	Glyine soja	Korea, South	37.481	128.033
PI424080	Glyine soja	Korea, South	37.495	128.85
PI424085A	Glyine soja	Korea, South	37.63714	128.5532
PI424086	Glyine soja	Korea, South	37.17	128.27
PI424088	Glyine soja	Korea, South	37.13333	128.2167
PI424091A	Glyine soja	Korea, South	37.075	128.264
PI424093	Glyine soja	Korea, South	36.985	128.3628
PI424094	Glyine soja
PI424095	Glyine soja	Korea, South	36.2285	127.9105
PI424100A	Glyine soja	Korea, South	36.333	128.121
PI424101	Glyine soja	Korea, South	36.3385	128.1305
PI424102A	Glyine soja	Korea, South	36.5	128.15
PI424104	Glyine soja	Korea, South	36.664	128.12
PI424105	Glyine soja	Korea, South	36.58615	128.1868
PI424110	Glyine soja	Korea, South	35.77176	128.8101
PI424112	Glyine soja	Korea, South	36.41667	129.0833
PI424115A	Glyine soja	Korea, South	35.985	128.91
PI424117	Glyine soja	Korea, South	35.917	128.999
PI424123	Glyine soja	Korea, South	35.71	129.21
PI424125	Glyine soja	Korea, South	35.4894	126.9017
PI447004	Glyine soja	China	42.49775	126.8299
PI458535	Glyine soja	China	48.26667	126.6
PI458536	Glyine soja	China	46.86415	126.8548
PI458539A	Glyine soja	China	48.81919	128.4075
PI458540A	Glyine soja	China	47.01574	133.7069
PI464867	Glyine soja	China	50.21282	126.8156
PI464868A	Glyine soja	China	48.81919	128.4075
PI464869A	Glyine soja	China	46.86415	126.8548
PI464870	Glyine soja	China	48.47608	127.972
PI464871A	Glyine soja	China	48.47608	127.972
PI464889A	Glyine soja	China	43.89322	124.6606
PI464890B	Glyine soja	China	44.23272	125.9979
PI464892	Glyine soja	China
PI464929A	Glyine soja	China	40.80473	122.7809
PI464934	Glyine soja	China
PI464936B	Glyine soja	China
PI464937A	Glyine soja	China
PI464939A	Glyine soja	China
PI468396B	Glyine soja	China	36.4192	113.1966
PI468397A	Glyine soja	China	37.72695	112.4708
PI468398A	Glyine soja	China	37.7593	112.4242
PI468398B	Glyine soja	China	37.7593	112.4242
PI468399B	Glyine soja	China	37.03723	118.9089
PI468400A	Glyine soja	China	37.32734	106.0399
PI468916	Glyine soja	China	41.20139	122.3416
PI479746A	Glyine soja	China
PI479747	Glyine soja	China
PI479748	Glyine soja	China
PI479749	Glyine soja	China
PI479750	Glyine soja	China
PI479751	Glyine soja	China
PI479753A	Glyine soja	China	43.63326	126.5
PI479767	Glyine soja	China	48.47608	127.972
PI483071A	Glyine soja	China	36.83141	120.747
PI483461	Glyine soja	China	41.53526	117.5571
PI483463	Glyine soja	China	38.78438	113.4196
PI483464A	Glyine soja	China	38.79667	106.6722
PI483465	Glyine soja	China	34.88067	110.01
PI483466	Glyine soja	China	36.23838	116.8415
PI483468A	Glyine soja	China	33.5091	115.2268
PI487430	Glyine soja	Japan	42.6	142.1
PI504287A	Glyine soja	Japan	39.71663	141.1384
PI504289	Glyine soja	Japan	39.33333	141
PI507581	Glyine soja	Japan	40.63333	140.6
PI507582	Glyine soja	Japan	40.68361	141.3597
PI507584	Glyine soja	Japan	40.68361	141.3597
PI507585	Glyine soja	Japan	40.68361	141.3597
PI507590A	Glyine soja	Japan	39.66667	140.25
PI507590B	Glyine soja	Japan	39.66667	140.25
PI507591	Glyine soja	Japan	39.70007	140.7306
PI507599	Glyine soja	Japan	35.85782	140.3036
PI507600	Glyine soja	Japan	36.33053	140.2882
PI507601A	Glyine soja	Japan	36.33053	140.2882
PI507605	Glyine soja	Japan	36.36667	140.4833
PI507606	Glyine soja	Japan	36.31667	139.5833
PI507607	Glyine soja	Japan	36.31667	139.5833
PI507617	Glyine soja	Japan	40.06055	124.5578
PI507618	Glyine soja	Japan	40.06055	124.5578
PI507619A	Glyine soja	Japan	40.06055	124.5578
PI507621	Glyine soja	Japan	36.6	138.0333
PI507626	Glyine soja	Japan	34.76667	137.3833
PI507627	Glyine soja	Japan	34.93548	137.2357
PI507628	Glyine soja	Japan	34.76667	137.3833
PI507631	Glyine soja	Japan	34.53333	135.95
PI507632	Glyine soja	Japan	34.5	135.8
PI507633	Glyine soja	Japan	35.24085	135.4577
PI507639	Glyine soja	Japan	34.85	134.9333
PI507640	Glyine soja	Japan	34.81667	135.4167
PI507641	Glyine soja	Japan	35.4	134.7667
PI507644	Glyine soja	Japan	33.83639	132.7531
PI507653	Glyine soja	Japan	33.86667	130.75
PI507655	Glyine soja	Japan	33	129.5
PI507658	Glyine soja	Japan	32.08333	130.3667
PI507662	Glyine soja	Japan	31.33333	130.9333
PI507665	Glyine soja	Japan	32.88333	131.1
PI507727	Glyine soja	Russian Federation
PI507787	Glyine soja	Russian Federation
PI507798	Glyine soja	Russian Federation
PI508066	Glyine soja	Japan	42.36693	142.4115
PI508067	Glyine soja	Japan	42.36693	142.4115
PI508069	Glyine soja	Japan	42.36693	142.4115
PI522179	Glyine soja	China
PI522180	Glyine soja	China	50.21282	126.8156
PI522181	Glyine soja	China	48.81919	128.4075
PI522183A	Glyine soja	China	48.47608	127.972
PI522184	Glyine soja	China	48.47608	127.972
PI522211B	Glyine soja	Russian Federation	45	135
PI522234	Glyine soja	Russian Federation	45	135
PI532449	Glyine soja	China	45	135
PI532452A	Glyine soja	China	41	126
PI549032	Glyine soja	China	52.97755	127.3621
PI549035A	Glyine soja	China	40.54765	124.0656
PI549036	Glyine soja	China	40.54765	124.0656
PI549037	Glyine soja	China	40.54765	124.0656
PI549039	Glyine soja	China	40.54765	124.0656
PI549046	Glyine soja	China	40.71424	125.0417
PI562544	Glyine soja	Korea, South	36.85	126.9333
PI562550	Glyine soja	Korea, South	36.56667	126.6833
PI578345	Glyine soja
